# Supplementary material for: Multi-omic analyses of triptan-treated migraine attacks gives insight into molecular mechanisms
Source: Sci Rep. 2023 Jul 31;13:12395. doi: 10.1038/s41598-023-38904-1 (PMC10390468; doi:10.1038/s41598-023-38904-1)
Supplement: Supplementary file 1 — Supplementary Table S1. [file 41598_2023_38904_MOESM1_ESM.csv]

Supplementary Table 1. Differential metabolites.
Presented are the mean expression levels at A) during migraine attack, B) after treatment, C)headache-free day and D)after cold pressor test
Pvalues are corrected for multiple testing (n=622)
metabolite_ID	parent mass (m/z)	retention time	exprs_A_mean	exprs_B_mean	Padj_AvsB	exprs_C_mean	exprs_D_mean	Padj_CvsD
1	166.0862178	2.756806978	1.000425766	1.005301293	0.897703897	1.088511218	1.021574129	0.159528548
2	175.1188961	0.678675338	0.862431059	0.841386723	1	0.773833087	0.680682784	0.585988844
3	120.0807307	2.756502539	1.001493398	1.010511948	0.911966819	1.086073393	1.017802223	0.136627392
4	182.0811661	1.379486637	1.030953383	0.977173971	0.961621305	1.095928648	0.96546551	0.027052963
5	162.1123413	0.694233261	1.038871972	1.004179383	0.755392833	1.058239421	0.998684014	0.15284281
6	150.0582819	1.100030518	0.985977768	0.973257242	0.897703897	1.052248612	0.925650931	0.027052963
7	132.1018429	1.898746747	0.791342889	0.917799235	0.803819528	0.770842044	0.945740715	0.941802062
11	204.122979	1.029278463	0.856557731	1.075546592	0.102894256	0.937561045	1.03933472	0.645021038
14	133.0971021	0.57686681	0.630983501	0.410642553	0.755392833	0.249724597	0.521067064	0.231464158
16	133.0317231	1.100054757	0.981405545	0.966644837	0.905119614	1.048109582	0.923585604	0.032475743
32	123.0439685	1.379962057	1.040188685	0.97758346	0.919304446	1.057553091	0.910603013	0.032475743
35	218.1385748	2.015350425	0.90679113	0.810881283	0.561271411	1.12818479	0.899457492	0.003438622
42	104.0527614	1.099847612	0.934994767	0.974381301	0.835816904	1.050350232	0.884558176	0.032475743
49	103.0535413	2.757045472	0.99580198	1.000042373	0.992386904	1.082549129	1.012916071	0.237535544
61	400.3422974	6.092549577	0.85275324	0.968519503	0.95276682	0.821338225	0.848024207	0.817994579
82	82.53704957	0.543443347	1.051007392	1.068126309	0.919304446	1.066261822	1.064473182	0.935097497
98	131.0490819	2.75692816	1.001625787	1.008542866	0.915728343	1.09453184	1.018097568	0.220266267
101	148.9757156	0.553011723	1.021596162	1.03363863	0.911966819	1.080187249	1.034949028	0.237535544
107	271.9162858	0.533931199	0.867624151	0.869358225	1	0.910450538	0.726155165	0.813685286
108	204.0629416	1.379139995	0.987210438	0.926305715	0.89194532	1.052541618	0.966887715	0.159528548
121	292.1976709	0.674203243	0.825473988	0.88295179	0.755392833	0.846160921	0.811650611	0.852733833
122	94.04508725	0.547575534	1.059338393	1.056456855	1	1.053253368	1.064177813	0.555776651
139	110.0086295	0.557006216	1.037462735	1.057886525	0.911966819	1.0578691	1.066878985	0.827221924
157	197.1008507	0.652317415	1.026716904	1.078459712	0.392308742	1.057772474	0.961839038	0.184436062
164	166.1427663	2.757303932	1.009339616	0.997615583	1	1.084150674	1.042914774	0.776248286
165	166.0294925	2.757601356	0.998454493	1.00685368	0.919304446	1.05620065	0.971850867	0.342292343
172	146.0296945	0.559224932	1.040325253	1.073510086	0.755392833	1.045029808	1.05265405	0.831073782
208	120.1155352	2.757311069	1.004427119	1.005101282	1	1.087876449	1.034339656	0.649343686
222	93.01530518	0.553923515	0.993188531	0.954167855	1	0.94754559	1.034459355	0.852733833
224	104.5232836	0.553093738	1.011592341	1.042145297	0.803819528	1.082069333	1.065109223	0.580392899
231	266.0334616	1.385088318	1.066358957	0.932018012	0.48812516	1.028006801	0.907592347	0.18686186
234	144.0806627	2.759781607	1.030455627	1.010311711	1	1.064674201	1.034357361	0.731284695
247	132.1419656	1.899341096	1.020130062	0.843468343	0.95276682	0.951405243	0.807763828	0.585988844
251	250.03844	2.757854094	0.871606179	0.914219219	0.915728343	0.910282007	0.912919935	0.945900528
269	182.1460701	1.381503021	1.081260262	0.932691348	0.39157962	1.116636861	0.944273471	0.091780103
290	91.05402839	2.757144589	0.99468178	1.01983966	0.911966819	1.129750585	1.018207956	0.226648273
296	77.03827258	2.757521905	0.970841054	0.989618628	0.919304446	1.113679593	0.984303543	0.292570727
305	105.0032451	0.558541523	1.033100687	1.075722332	0.755392833	1.049950281	1.052598121	0.973238596
311	114.1275539	3.461476645	0.886193414	0.916837133	0.905119614	0.917133431	0.922187137	1
333	87.02625108	1.099741992	0.934443561	0.906154461	1	1.018011902	0.799617521	0.197180365
358	118.0348324	0.557126157	1.045826506	1.065917055	0.911966819	1.047944073	1.053562298	0.813685286
362	192.0617446	0.561931861	0.975402353	1.021068085	0.796286519	0.854205729	0.960617246	0.597535116
367	232.9280404	0.568333884	1.022495794	1.026906667	1	1.074826358	1.055848821	0.628557999
395	113.5285846	0.557160954	0.935790216	0.937191826	0.911966819	1.073287488	0.77504716	0.220266267
402	190.0022109	0.559616303	1.009163936	1.057207203	0.597471789	1.072970032	1.052392034	0.831073782
432	255.9440104	0.567719117	1.014215623	1.019361897	0.911966819	1.078165732	1.04360663	0.231464158
455	156.0139973	0.554717588	1.032826555	1.046744503	0.915728343	1.025213415	1.064812112	0.758604706
469	72.00900628	0.553656476	0.984358156	1.025594944	0.911966819	1.077482766	1.035195073	0.909006661
516	204.1997203	1.031226524	0.829960122	1.140416975	0.100625818	0.837608548	1.016894822	0.555776651
561	86.11747376	1.899942855	0.998434783	0.940828223	0.911966819	1.07029707	0.888738187	0.238549854
582	86.07524297	1.899636994	0.844471019	1.004120996	0.169881147	0.693693351	0.941953399	0.555776651
585	165.1106356	1.381235657	0.978636169	0.656238528	0.408599665	1.073316079	0.936455269	0.527322975
691	376.3135097	5.972360186	0.697986997	0.679146363	0.911966819	0.469107703	0.507302695	0.800713024
701	164.9984151	1.380664629	0.83575588	1.023467924	0.644398897	1.043693672	0.735369546	0.106684018
728	241.9994216	0.552964198	1.051901296	1.045950465	0.992386904	1.054111384	1.046248466	1
754	81.52052324	0.55100904	1.027695587	1.03276855	0.999113851	1.087653534	1.073367414	0.649343686
796	147.0287409	1.069031247	1.073222739	0.991917351	0.964163312	0.754757375	0.975561916	0.53281858
825	147.9896013	0.560099626	0.976069187	0.973245867	1	1.097654401	1.056533005	0.870118686
875	286.2374723	6.532065282	0.944836175	1.163475903	0.747885594	0.544075405	0.903980031	0.231464158
876	220.0669961	0.676280273	0.819762728	1.07919981	0.474530071	0.750239867	0.989539329	0.47150217
941	186.0185469	0.556804581	1.098817885	1.0860485	1	0.983002197	0.848372435	0.702012557
946	282.2790349	7.134662875	1.172961134	1.077742659	0.897703897	1.023303569	1.037425875	1
988	203.0525471	0.677789165	0.988820089	1.026178712	0.911966819	1.111255952	1.039466564	0.274673843
992	260.1855213	3.733477472	0.860660557	0.942133788	0.803819528	0.895474457	0.845919695	0.667553341
1017	219.0264497	0.663753333	1.016379983	1.007294056	1	1.097230679	1.021621769	0.645021038
1062	166.9863212	0.559489128	0.905392586	1.006286478	0.911966819	0.953077521	0.969592411	0.689740195
1171	291.1953663	6.049899627	0.976193059	1.054654337	0.305606027	1.050286009	0.987303048	0.473316708
1174	295.1291689	3.190211347	1.035459176	0.933603386	0.911966819	1.04103984	1.00476659	0.585988844
1227	363.1549724	1.381378131	0.853842773	0.673207498	0.796286519	0.993107115	0.679684185	0.213716585
1257	235.0566797	0.640000725	1.063000134	1.134801898	0.811647659	1.0665087	0.974330447	0.231464158
1316	86.9926433	0.557074603	0.940072298	1.038105958	0.911966819	1.039024851	1.04806174	0.846541515
1325	182.1179129	5.093911006	0.782043177	0.672257765	0.803819528	0.92084894	0.800158943	0.613371237
1399	72.09698747	1.001981096	0.898410425	0.875579443	0.971323189	0.76085427	0.798233689	0.941802062
2043	132.0766595	0.725077813	0.937395998	0.987884009	0.897703897	1.023552022	0.89062971	0.040261431
2105	112.8956396	0.650406559	0.979295107	1.036385723	0.878179245	0.790495873	0.990816975	0.136627392
2131	228.2320884	6.706779298	1.201870369	0.999027815	0.539988033	1.036462431	0.95536953	0.517442466
2177	369.2458614	6.637350974	0.966404503	1.065980999	0.796286519	0.951393962	0.852142845	0.473316708
2328	215.0160707	1.070679033	0.99007439	1.020908428	0.911966819	1.030897389	1.010869679	0.473316708
2508	478.2927985	6.107303352	0.972164555	0.952073769	1	0.997131039	0.958056309	0.731284695
2536	213.074718	0.652799074	1.031191015	1.094571316	0.755392833	1.075403613	0.987327671	0.402060365
2567	169.035575	0.971089921	0.977262152	0.983787926	0.911966819	1.075088606	1.070160737	0.846541515
2605	270.9984667	0.972293011	1.042987185	1.009253908	1	1.123566565	1.032302126	0.120432013
2618	293.2129985	3.257136924	0.856750255	0.998742515	0.911966819	0.883366391	0.951999976	0.667553341
2738	356.9094327	0.599699735	1.061432007	1.071375166	0.796286519	1.05757262	1.033929419	0.516444164
2776	496.3395062	6.404484486	0.98112628	1.00750519	0.952826123	0.995373687	0.933621032	0.238549854
2802	304.8958119	0.600631279	1.083592044	1.085067365	0.999113851	1.058011625	1.047203341	0.813685286
2859	520.3397679	6.124728437	0.956407782	1.000982282	1	0.993761179	0.94962915	0.479809498
2879	325.2009981	6.025546342	0.984805244	1.048369174	0.487463511	1.099425631	1.036924971	0.441212623
2920	408.7696779	0.645641202	0.997308806	1.052176131	0.897703897	1.001649295	1.033043208	1
2931	170.9576461	0.59652099	1.042082459	1.043646083	1	1.069303165	1.046003173	0.596912629
2940	114.8926797	0.649047835	1.04723022	1.087651937	0.698533725	1.00532043	1.053405649	0.237535544
3029	191.0765056	0.617535419	1.057051008	1.046003036	1	1.061366194	0.975078032	0.127875154
3069	362.2979534	5.715059541	0.809732482	0.781089639	0.905119614	0.576339012	0.622798904	0.935097497
3091	73.53173152	0.548467428	1.053616707	1.044505036	1	1.049299033	1.082401334	0.813685286
3103	205.0970908	3.051884556	0.989500061	0.973860018	1	1.124147758	0.997328895	0.028446125
3138	107.0308961	0.552107673	0.944775603	0.850385609	0.911966819	1.072842845	1.028269142	0.827221924
3159	102.021236	0.554945146	0.931453081	1.0652006	0.911966819	1.060637966	1.031009589	0.909006661
3188	200.1644083	6.97570691	1.048106214	1.076603862	1	1.035730036	0.948928153	0.812535459
3238	351.235193	6.637334181	0.946437872	1.047725957	0.803819528	0.957218632	0.909697641	0.585988844
3251	206.0811019	3.832379098	0.842667946	0.791828415	1	1.018433363	0.93543499	0.237535544
3329	152.9470442	0.593677285	1.042072152	1.042933239	1	1.070120405	1.049227958	0.469678786
3353	358.8427672	0.639527353	1.048021223	1.067244937	0.911966819	1.034679662	1.086644338	0.120432013
3523	317.6597835	6.40514925	1.013378495	1.053519327	1	1.043318266	1.020594392	0.628557999
3665	390.983455	0.972315202	0.812423497	0.964695329	1	1.044477198	0.903625587	0.476090555
3692	544.3397224	6.09994529	0.878742919	1.027349887	0.610504424	0.957277365	0.887146808	0.527322975
3700	287.6330195	6.12720679	0.892734752	1.032873187	0.811647659	1.011082946	0.94501432	0.689740195
3702	160.1331299	0.88804101	0.679774412	0.971529651	0.811647659	0.993841788	0.950917089	0.731284695
3703	254.2477214	6.799782999	1.141253565	0.905434066	0.610504424	0.981337022	0.840012934	0.356757531
3704	518.3213598	6.405012846	0.997335128	1.021354691	0.915728343	1.01793781	0.94676105	0.056537986
3712	524.2993899	6.405161232	1.018182876	1.040277078	0.919304446	1.017081804	0.970507781	0.479809498
3713	440.4097104	6.234634944	1.012717779	0.792132025	0.911966819	0.631852223	0.780418461	0.837215602
3715	239.0912556	3.762969745	0.798610576	0.78297745	0.835816904	0.851150866	0.822919367	0.550149822
3717	572.3345026	6.233302672	0.895290802	0.768614889	0.911966819	0.742854578	0.607778671	0.53281858
3718	548.3346994	6.263302047	0.845212245	0.6902654	0.857372142	0.632597537	0.574979772	0.812535459
3721	146.059951	3.051929161	1.005924516	0.979530667	1	1.124018653	0.991921531	0.032475743
3722	468.3087138	5.796248177	0.9637696	0.969252665	0.911966819	0.984462636	0.879755381	0.091780103
3724	568.3397567	6.048502248	0.876617935	1.077358035	0.325027306	0.850159708	0.874112258	0.81563952
3726	310.1543017	6.527857535	0.997220487	1.052042226	0.911966819	1.029234443	0.989048544	0.742235841
3727	336.3259184	6.856751455	0.260886758	0.618370114	0.39157962	1.057183424	0.594242466	0.550149822
3731	526.292851	6.036396002	0.866470648	1.035000974	0.462228721	0.859173967	0.937487082	0.645021038
3733	454.2926915	6.385116481	0.963384434	0.960177856	1	0.955242032	0.912284229	0.580392899
3735	542.3215521	6.126271289	0.968636888	0.984488813	1	1.025973445	0.95646219	0.237535544
3739	247.1442236	3.191722111	0.633136982	0.617634141	1	0.538029968	0.528996317	0.837215602
3740	159.0917358	3.052153401	0.99314771	0.978354625	1	1.121586742	0.989100482	0.028446125
3741	306.151698	6.406650529	1.041632796	1.006542982	1	1.007223648	1.001069403	0.381397174
3743	316.2481819	4.846224502	0.783768127	0.841420933	0.897703897	0.878218764	0.72463325	0.649343686
3748	147.0763135	0.687250289	0.98224559	1.148771611	0.019871712	1.05171156	1.047496476	1
3749	482.3242238	6.094412855	0.962919022	0.972434696	1	0.937099689	0.892117912	0.416390493
3757	942.2020017	0.743608681	1.076577739	1.060600378	0.943074978	1.088992327	1.019240123	0.493535168
3759	209.091949	2.694279204	0.748066031	0.741325946	1	1.166112873	0.981329113	0.585988844
3760	169.0582574	0.68260854	1.017917409	1.155711351	0.036382039	1.027156352	1.039304157	0.819601083
3766	185.1284267	2.917401507	0.925639423	0.892776855	0.964163312	1.030063179	0.959284993	0.18686186
3770	241.1068939	4.790437401	0.771059528	0.763543037	0.911966819	0.950144867	0.89940666	0.342292343
3771	572.9126039	3.187441148	0.725561462	0.871160319	0.911966819	0.855008166	0.59171071	0.231464158
3775	432.3107863	5.163362704	0.7444111	0.337127181	0.169881147	0.84215413	0.594623324	0.334068501
3782	132.0806801	3.051924568	0.987279111	0.990872316	1	1.120122936	1.002396071	0.034201938
3784	482.3603864	6.58705125	0.63381643	0.794725282	0.911966819	0.682829826	0.837550409	0.831073782
3791	130.0651015	4.392312553	0.90368271	0.812090043	0.992386904	0.76033066	0.734389452	0.652999563
3792	130.0650585	3.051341097	0.828812886	0.862351844	1	0.906753301	0.831987362	0.827221924
3804	594.3763752	6.679530171	0.912512366	0.875630439	0.919304446	0.933051542	0.864499663	0.585988844
3808	508.3760505	6.695766687	0.879867536	0.922212902	0.911966819	0.923126539	0.855865488	0.231464158
3810	246.1521682	4.802349237	1.030588623	1.053373095	0.919304446	1.060264644	1.096317646	0.690459793
3812	715.4496358	4.32745901	0.987766257	1.0316485	0.796286519	1.043997393	0.942377908	0.649343686
3816	211.0963635	4.517975972	0.448395935	0.594920625	0.517846409	0.60348104	0.643775739	0.649343686
3817	463.2324188	5.289101229	0.744624944	0.768968208	0.992386904	0.414336035	0.386917631	0.776248286
3818	412.2095456	3.534674257	0.857857119	0.726206899	1	0.786172839	0.827335138	0.974277788
3819	573.1129612	3.187748301	0.807645929	0.768691059	0.933489537	0.899429961	0.801642212	0.667553341
3824	232.9854754	3.620536502	0.888410296	0.840998276	0.294491334	1.092410883	1.023133865	0.238549854
3826	363.2165818	4.31183197	1.068250296	0.714912799	0.037203848	1.025388875	0.83032622	0.091780103
3830	170.0599796	3.051808716	0.99530797	0.971327446	1	1.119149081	1.005510042	0.094089852
3832	350.0482484	3.619440761	0.884116938	0.878648546	1	1.106512128	1.059044717	0.238549854
3834	289.0493866	3.053885236	1.008061592	1.050931395	0.911966819	1.080940303	1.044703823	0.679541845
3844	185.0304957	0.979446221	0.762879253	0.983050864	0.89651164	0.601475099	0.868727401	0.562423089
3847	267.0587651	0.917468787	0.911495814	0.910049527	0.964163312	0.987108856	0.985135643	0.742235841
3848	380.2562195	5.730140198	0.841210415	0.839045984	1	0.881607827	0.81812287	0.402060365
3849	242.2476565	6.870069802	1.114290851	0.965026083	0.747885594	1.012310692	0.879810913	0.149194716
3851	548.3708241	6.643848818	0.847279531	1.038278259	0.561271411	0.915131579	0.809381525	0.620671418
3853	328.2481254	4.815051382	0.868649611	0.815349431	0.943074978	1.076870892	0.754887014	0.000611722
3854	302.214713	5.159184703	0.819882111	0.92703541	0.58014504	0.861365465	0.792048959	0.527322975
3859	418.1640408	3.258130684	0.754315715	0.84526627	0.796286519	0.913785262	0.916602489	0.926387864
3862	287.9800077	1.073023727	0.903690575	1.088625741	0.911966819	1.077333103	0.960469959	0.667553341
3863	370.2952443	5.505219352	0.79536455	0.966072979	0.708786446	0.762527923	0.744243538	1
3864	247.1287669	2.697424188	0.96543199	0.975524234	0.992386904	1.072422224	0.999494442	0.231464158
3873	508.3396745	6.450551448	0.792416931	0.928516928	0.89194532	0.782318562	0.84014646	0.960038054
3881	273.9545171	0.56924949	1.020690602	1.029460285	0.933489537	1.093851299	1.037635908	0.149194716
3882	271.2055475	4.582195618	0.687880314	0.709305298	1	0.790733178	0.86034768	0.936653791
3883	276.986646	1.076170714	0.766898666	0.881679354	0.897703897	0.883922686	0.618573429	0.390408584
3884	431.3157406	6.076565653	0.973673036	1.052988237	0.911966819	0.964043532	0.95021608	0.81563952
3885	294.014454	0.968810826	1.022574489	1.006778758	0.911966819	1.114254936	1.080791031	0.645021038
3896	274.6252595	5.945339771	0.906291614	1.071634455	0.911966819	0.868544455	0.931868505	0.974277788
3898	715.6381942	3.188603617	0.708429232	0.847583391	0.858808787	0.733704031	0.662530421	0.855722647
3901	220.1178459	2.827344435	0.856282277	0.951145898	0.316971927	1.000599375	1.050787799	0.428653846
3908	715.8889003	3.190177341	0.664914424	0.835477553	0.911966819	0.792860879	0.696555973	0.812535459
3920	154.5179402	1.07432634	1.029753696	0.965187322	1	1.041976985	1.049463164	0.81563952
3930	601.2654346	3.824938596	0.607155999	0.589514949	1	0.644553437	0.482577905	0.569888658
3939	290.6096288	6.037285149	0.844801162	1.047673023	0.186128147	0.844194659	0.967017127	0.365708894
3944	262.0379206	1.463627957	0.973229143	0.942425978	1	1.101009318	1.054282435	0.493535168
3945	132.1419358	1.720807096	0.875642945	1.021645232	0.755392833	1.011485989	1.018210135	0.628557999
3946	193.0342745	1.071193263	0.944107496	1.013796434	0.933489537	1.052186319	1.021921003	0.649343686
3951	145.5127706	1.073698737	0.968531888	1.024872806	0.897703897	1.10344558	1.042752453	0.831073782
3959	276.1440505	1.884750003	0.985910327	0.936051895	1	0.876804032	0.973587718	0.649343686
3961	252.987965	0.971751222	1.07230353	0.974488994	0.217783497	1.058375178	1.066727573	0.983716904
3973	230.9900369	1.069272835	1.021023726	1.050904217	0.911966819	1.035744397	1.013458665	0.628557999
3974	238.6335849	1.89622834	0.881225026	0.850064648	1	0.917793809	0.982814805	0.758604706
3976	207.0174903	1.538685772	0.498357043	0.693041002	0.933489537	0.682164394	0.717147737	0.974277788
3981	244.9980431	1.539993181	0.871055712	0.715533764	0.918271359	0.619245148	0.692114266	0.846541515
3992	175.0478234	1.620806234	0.665044293	0.7773978	0.58014504	1.010043906	0.9584611	0.667553341
3996	868.9441937	4.346178042	1.120220695	0.606634619	0.210553564	0.575788035	0.614820782	0.861250433
4001	882.1504941	4.342722184	0.942299987	0.736116985	0.755392833	0.726453029	0.881619325	0.81563952
4035	249.1484821	5.054928317	0.795948481	1.036618326	0.102894256	0.920220159	0.913888725	0.950219916
4039	284.0198694	1.465524793	0.929379237	0.827478423	0.803819528	1.016678632	0.986138145	0.628557999
4045	232.1364927	4.474304979	1.052873745	0.924758034	0.897703897	0.939801571	1.108968522	0.690459793
4148	477.3646112	6.763973366	0.880248248	1.013562782	0.911966819	0.992732166	0.856646875	0.649343686
4257	257.2261846	4.641636996	0.798281346	0.809198548	0.952826123	0.903190371	0.902191138	0.995624852
4668	261.1445636	3.113847685	0.946859344	0.964726205	0.905119614	1.033223855	0.933612421	0.237535544
4749	195.0162317	3.231326642	0.359874587	0.369438222	1	0.757451582	0.594481492	0.495389126
5050	247.1287757	1.068136582	0.588183289	0.747490392	0.87090774	0.551714593	0.576890306	0.986283898
5078	276.1595034	6.050961521	0.979544415	1.039834964	0.561271411	1.047950535	0.980339361	0.461508086
5086	372.3472592	6.247553457	0.948341816	0.473324005	0.325027306	0.362500429	0.398978073	0.984732519
5103	316.2846013	5.55666013	1.213716201	0.947739773	0.328412458	0.800377308	0.845229709	0.986283898
5172	290.855126	0.643233716	1.057800941	1.055261236	1	1.050440548	1.054481989	0.983716904
5177	205.0184769	3.05745505	0.995716174	0.960262651	1	1.123115132	1.001962871	0.099776221
5313	132.1018376	1.721248657	0.909608968	1.014518721	0.462228721	1.110094539	1.007744705	0.184436062
5316	79.01784502	0.554182038	1.030497463	1.044159606	0.971323189	1.086778183	1.046645128	0.237535544
5317	181.0719298	2.962520738	0.572573824	0.590555709	1	0.772226098	0.773152731	0.931415368
5321	181.0719128	2.799656962	0.880649286	0.923117054	1	0.9365092	0.832425406	0.138194128
5325	991.6718075	6.404128812	0.902780032	0.994720789	0.803819528	0.945422581	0.84685002	0.283457852
5327	136.0481125	0.677336587	0.928718762	1.01956864	0.911966819	0.766728374	0.832669436	0.945900528
5334	227.1248644	0.700773848	1.010732825	0.995612825	0.915728343	1.077365934	1.099534261	0.473316708
5336	287.1000806	3.374020203	0.805967019	0.771671463	0.919304446	1.096094475	0.984079206	0.320548444
5339	144.0807354	3.051638643	0.989175891	0.976584119	1	1.117812908	0.982355978	0.028928912
5343	548.2995021	6.128445318	1.021677569	0.829311456	0.543850229	0.874691591	0.872577275	0.950219916
5345	190.0861662	4.392526638	0.898699651	0.795320474	0.919304446	0.741098031	0.724264914	0.718362744
5347	203.1501295	0.711317125	1.006702079	1.047574468	0.911966819	1.042968161	1.011176575	0.813685286
5349	426.3576889	6.135526378	0.918744753	1.098752952	0.408599665	0.864003731	0.857873983	1
5351	1039.672161	6.124667172	0.895844676	0.920401971	1	0.945852206	0.851953894	0.50782181
5352	771.9664917	6.405764679	1.074661449	0.951117177	0.911966819	0.98679783	0.809813978	0.342292343
5355	412.8534527	0.625061027	1.076027687	0.916210993	0.897703897	0.833245121	0.900690764	0.731284695
5360	468.4409634	6.489564351	0.995089627	0.755435696	0.87090774	0.562198233	0.74146655	0.731284695
5362	191.040159	0.671024436	1.035589576	1.143192559	0.053475666	1.034462382	1.049070758	0.846541515
5365	346.880605	0.612141584	1.041062453	1.059204762	0.971323189	1.061076245	0.949496689	0.555776651
5367	237.0868469	2.733933668	1.0542639	1.000324157	1	1.072767486	0.959434047	0.237535544
5368	193.9736524	0.597421254	1.059538561	1.046683538	0.911966819	1.062023513	1.037423991	0.555776651
5370	204.9569496	0.599808879	1.068419791	1.085370605	0.911966819	1.04402355	1.050278378	0.731284695
5373	268.2634162	6.981337979	0.978132046	0.569466527	0.505752619	0.657258476	0.851465566	0.53281858
5374	201.5703207	4.792166624	0.802697528	0.843902893	0.755392833	1.020453167	0.973310923	0.580392899
5375	311.6331022	6.050520783	0.921215987	1.110026565	0.102894256	0.908550698	0.933272271	0.679541845
5380	512.334684	5.916543842	0.953177994	0.985416905	0.961621305	1.006742614	0.877587475	0.032475743
5382	549.3144894	6.526671527	1.047117223	0.700411037	0.462228721	0.739449535	0.835007238	0.649343686
5384	169.045733	0.557994829	1.032560579	1.024425142	0.911966819	0.984226835	1.060089072	0.517442466
5385	344.2795149	5.316503433	0.832460205	0.88690468	0.911966819	0.93137987	0.798845966	0.613000742
5390	304.2122985	3.749555557	0.857331136	0.923854446	0.89194532	0.914940161	0.901302559	0.986283898
5391	244.0790742	0.676595798	1.02042365	0.976343008	0.897703897	1.0720631	1.038833298	0.718362744
5393	189.134524	0.681651362	1.015979428	1.028120253	0.911966819	0.920917871	0.851780799	0.649343686
5396	250.938654	0.57014369	1.018251381	1.038519043	0.811647659	1.084332992	1.031632172	0.231464158
5398	239.9664352	0.565081916	1.030255985	1.0367708	0.911966819	1.059772358	1.064307216	0.941802062
5400	216.950504	0.563296536	1.034799769	1.035339574	1	1.060574593	1.045923832	0.846541515
5401	466.3161037	4.685281981	0.697110755	0.322576934	0.102894256	0.881639617	0.635574226	0.238549854
5405	540.4256046	6.283285526	0.935029717	0.894332925	0.911966819	0.90551808	0.913293822	0.973238596
5409	309.0216123	3.618837143	0.838050589	0.842134241	0.971323189	1.078717186	0.998047698	0.305548645
5410	263.2368858	6.902784237	0.881929868	1.091164379	0.897703897	1.094337865	1.031527435	0.837215602
5412	192.0653413	2.697407582	0.629792517	0.713262251	0.992386904	1.131059611	0.94643922	0.620671418
5413	438.2976791	6.55604643	0.591390516	0.596624481	0.964163312	0.688549196	0.613321766	0.53281858
5414	117.0563113	3.051708589	0.919281909	0.930805807	1	1.135602654	1.019787917	0.040367195
5415	257.9770403	0.56576362	1.030007173	1.035034913	0.911966819	1.058247001	1.052159785	0.983716904
5418	315.133754	3.039926969	0.788199052	0.776570204	1	0.75762006	0.793363407	0.995386306
5423	414.3033404	6.636706112	0.903027397	0.987835165	1	0.954361619	0.794836577	0.441212623
5424	282.1196783	1.01290979	0.994087523	0.963372892	0.919304446	1.113635165	1.066940581	0.659957362
5425	320.9667518	0.683326542	0.880583671	0.917045632	1	1.016697249	0.872418815	0.909006661
5426	477.5951454	3.190759597	0.92717032	0.578172935	0.275809178	0.751106712	0.647496791	0.802092126
5431	580.3605029	6.615783972	0.972768193	0.942142138	1	0.727012116	0.790277664	0.855722647
5433	176.0705873	4.099984072	0.589248926	0.529937404	0.964107787	0.963201274	0.64218094	0.596912629
5434	282.1310132	5.795931143	0.986736939	0.95046521	0.961621305	0.950734018	0.966715348	0.731284695
5435	318.969752	0.683433847	0.964333785	0.964132273	1	0.96468031	0.98178417	0.837215602
5436	477.4281588	3.191975247	0.780205284	0.846212958	1	0.742875772	0.710214662	0.935097497
5440	240.0993078	6.277585001	0.999651607	1.018081209	0.971323189	0.989654133	0.947698363	0.320548444
5442	205.1747989	3.05163281	0.979136451	0.964045501	0.999113851	1.093143054	0.971695602	0.18686186
5453	496.6284057	6.401321097	0.918408594	0.517430274	0.217783497	0.946097816	0.810547395	0.622069301
5456	218.120921	4.143332426	1.122517422	1.082732172	0.915728343	1.084724794	1.125692744	0.837215602
5458	256.6794453	6.0743461	0.917668703	0.939887091	1	0.919536071	0.852787475	0.334068501
5464	584.1167676	3.15903888	0.868738389	0.819573219	1	0.841558664	0.834047846	0.935097497
5467	584.3170068	3.160012949	0.823313537	0.877964078	1	0.842453773	0.797376138	1
5472	166.0724042	1.015464608	0.789647919	0.744266956	1	0.976508306	1.076055244	0.569888658
5478	269.1381552	5.376853535	0.916615107	0.884450118	1	1.050731379	0.934131539	0.094089852
5479	356.2794738	5.280013778	0.859034333	0.681942864	0.89194532	0.777219316	0.453858729	0.044894751
5485	373.2737971	5.11721596	0.390309219	0.705092763	0.803819528	0.618138996	0.574548642	0.831073782
5486	478.196838	4.407955967	0.751607243	0.785568566	1	0.700155918	0.687743608	0.986283898
5491	807.9675521	6.130672101	0.90693534	0.887682961	1	0.875493014	0.803607969	0.831073782
5494	124.9997538	6.399864443	0.907521907	0.951249084	1	0.956760047	0.623616879	0.197180365
5495	295.2268405	6.056493252	0.878272213	0.826034646	0.992386904	0.957389659	0.963821855	0.909006661
5496	245.0767702	1.213215331	0.886983088	1.118375937	0.100625818	0.973048846	0.951466888	0.983716904
5498	280.9930414	0.564777054	1.04487599	1.0411217	1	1.037423248	1.043076254	0.786854517
5503	171.5597187	4.790847329	0.80964194	0.790688812	1	0.972015485	0.957097609	0.896717342
5504	1043.703053	6.526560302	0.912717131	0.959594824	1	0.883961381	0.827903961	0.649343686
5505	311.1236028	2.740790719	1.010429142	0.905452439	0.561271411	1.059915685	0.969393276	0.220266267
5506	269.1264347	3.194335336	0.608158529	0.618666991	0.992386904	0.584740532	0.569897895	0.910698705
5510	381.0505485	4.792134157	0.564087528	0.67620224	0.911966819	0.994984007	0.83428633	0.974277788
5516	130.0651077	3.605860372	0.850397211	0.745815207	0.919304446	0.979163707	0.816323142	0.564470409
5520	175.0340932	3.656638256	0.845095447	0.901666277	0.58014504	0.895691639	0.832687703	0.817994579
5522	240.1016595	2.718025611	0.835303149	0.766830142	1	0.709298707	0.821420923	0.731284695
5523	352.2247052	5.173379057	0.989603083	0.961763911	0.943074978	1.003605617	0.895027686	0.091780103
5524	534.2948455	6.401381464	1.051683614	0.994514907	0.933489537	0.923581198	0.919752225	0.81563952
5531	175.0340909	3.505210112	0.93339178	1.042425477	0.539988033	1.046170711	0.937057969	0.231464158
5532	352.1656677	3.689793684	0.882724394	0.959009331	0.911966819	0.973201838	1.038406594	0.274673843
5533	572.3706362	6.516585646	0.925381744	0.868922953	0.999113851	0.795861488	0.829678703	0.973238596
5538	303.1647424	6.695006902	0.859408188	0.836674699	1	0.897909285	0.735509755	0.402060365
5541	263.1389992	3.380071384	0.918325924	0.929114945	0.911966819	1.045214451	1.036984608	0.813685286
5543	126.0298211	0.971374601	0.912690852	0.980537331	0.911966819	1.035574745	1.03028286	0.320548444
5544	367.1500543	2.70172185	0.956101779	0.962059025	1	1.058095719	1.035921607	0.718362744
5546	249.0538184	2.020560813	0.862158644	0.701923861	0.316971927	1.058236298	0.790183457	0.040367195
5549	623.3424005	5.488671047	0.678742615	0.6599654	0.796286519	0.627285536	0.550885655	0.786854517
5550	568.4569339	6.549321702	0.826601284	0.885697469	1	0.916271537	0.753091435	0.305548645
5555	869.1445103	4.347540691	1.047089715	0.855210423	0.911966819	0.897423398	0.60848625	0.493535168
5556	296.9706559	0.568878827	1.042828243	1.01246912	0.561271411	1.076112578	1.029475605	0.231464158
5559	530.1994378	4.587022293	0.845902264	0.814456794	0.952826123	0.967289545	0.927321325	0.622069301
5564	263.1276117	4.364518705	0.971377229	0.885042066	0.803819528	1.027969069	0.946934423	0.580392899
5567	715.3618003	3.15599939	0.851983321	0.83838252	0.971323189	0.771897905	0.585691717	0.649343686
5569	221.0919279	2.793941216	0.917588438	0.864012235	0.911966819	1.022641943	0.88900161	0.106684018
5570	882.0504374	4.340434037	0.892323231	1.122698495	0.755392833	0.842907423	0.662829206	0.469678786
5575	334.0166453	3.283521898	0.958870766	0.895122575	0.714393818	1.146148113	1.01772188	0.091780103
5587	188.0023714	3.052494174	0.995575864	0.966320576	1	1.123217823	0.987882021	0.102682687
5588	626.3531931	4.604406428	0.899657104	0.859624784	0.919304446	0.929386095	0.881552113	0.786854517
5592	583.2548359	4.944871064	1.057120146	0.993463738	0.943074978	1.010523368	0.894528975	0.238549854
5594	255.1225916	4.791547259	0.734270107	0.691273012	1	1.032545943	0.891890574	0.667553341
5596	269.1244537	0.923472724	0.790245008	0.867552261	1	0.997233085	0.993777764	0.81563952
5597	464.2828557	4.737292036	0.550118767	0.246568983	0.100625818	0.766461296	0.596762718	0.132635081
5598	583.9162677	3.161248509	0.906337637	0.793519289	0.911966819	0.875894456	0.783620473	0.677291885
5607	448.3056011	4.682953508	0.7508946	0.296237007	0.102894256	0.730317593	0.57246724	0.667553341
5611	179.5755178	4.791004888	0.76914149	0.830950665	0.911966819	0.963919113	0.965252784	0.995386306
5624	633.2552688	5.035130491	0.820506292	0.824474291	1	0.993496469	0.818558015	0.283457852
5629	142.0248372	0.975631728	1.028565975	0.990107692	0.911966819	1.080048967	1.060314136	0.973238596
5631	203.0536077	2.972990662	0.564563341	0.567542165	1	0.889465766	0.900783886	0.983716904
5634	324.9939474	3.61930217	0.447609487	0.570259316	0.911966819	0.893550287	0.629405234	0.320548444
5638	361.1069698	4.79259757	0.806970429	0.892282365	0.755392833	1.004183807	1.021551813	0.777353387
5641	475.2661669	4.326828405	0.900925576	0.935860957	0.911966819	0.974378553	0.880373346	0.718362744
5647	881.8502253	4.341924737	0.527618362	0.88414489	0.488898781	0.875477916	0.713751852	0.596912629
5652	248.1490766	1.413803359	0.424582538	0.826313442	0.100625818	0.71246006	0.859247298	0.667553341
5656	423.0081376	1.081577848	1.039808095	1.07918562	0.747885594	1.048078677	1.062626338	0.831073782
5660	274.0119349	3.620239207	0.841814772	0.844488128	1	0.957851105	0.937962705	0.667553341
5679	526.2644625	5.288578573	0.744854117	0.767063731	0.911966819	0.372037676	0.36216842	0.984116201
5684	340.2848053	5.745562525	0.791733659	0.714858801	0.911966819	0.549696262	0.580205323	0.81563952
5686	242.6637379	5.59018269	0.944804796	0.955616821	1	0.937492179	0.837944898	0.138039088
5696	367.2843588	6.639947717	0.919397049	0.978297439	0.911966819	0.951302423	0.862861471	0.320548444
5700	486.259671	4.19945145	0.986385578	1.082325474	0.89194532	0.92702427	0.963622967	0.81563952
5705	490.2909611	5.797308494	0.7761527	0.809624098	1	0.831155774	0.703118709	0.237535544
5707	144.0807137	3.303011486	0.917382848	0.899746578	1	1.034225928	0.904802443	0.649343686
5714	540.3655819	5.303920734	0.821978787	0.856420869	0.999113851	0.934945754	0.928664995	0.731284695
5720	536.370806	6.785432583	0.783464978	0.812295922	1	0.785536109	0.871490175	0.973238596
5730	271.241904	5.336161332	0.464123826	0.430313064	0.919304446	0.501394459	0.43248129	0.238549854
5745	184.0603915	1.788628989	0.546612273	0.526471889	1	0.858712165	0.833578799	0.974277788
5752	322.0768461	1.310506858	0.722649358	0.618856543	0.328412458	0.816386583	0.680993173	0.226648273
5769	366.0860331	4.792742989	0.758854041	0.739710341	0.989522668	1.00659259	0.925161786	0.421602087
5770	509.3354205	5.911383467	0.634715417	0.66802277	0.992386904	0.788597713	0.577018221	0.238549854
5771	197.9847958	1.361778788	0.571327004	1.042261063	0.108982992	0.757628679	1.183073022	0.136627392
5775	440.2770974	5.224464548	0.769453485	0.630672091	0.392308742	0.856928174	0.736767559	0.106684018
5794	500.3040237	4.847015414	0.794506687	0.355574138	0.100625818	0.939260943	0.665557561	0.231464158
5804	271.1651409	3.99018193	0.809066034	0.972365873	0.180686752	0.843746137	0.898094475	0.659957362
5806	296.1440873	3.065319004	0.012736666	2.236840038	0.019871712	0.017024626	0.009883492	1
5811	512.2675469	4.689347709	0.956024244	0.904578231	1	1.026887156	0.861560903	0.028446125
5826	599.3436838	4.51068051	0.979164261	1.075402813	0.911966819	0.932912868	0.931185441	0.983716904
5839	387.252777	5.043994519	0.865456088	0.938382966	0.911966819	0.878653553	0.805092617	0.585988844
5842	220.0367992	1.378799676	1.01664486	0.942322356	0.911966819	1.089061683	0.911156722	0.032475743
5843	313.1546526	3.63266337	0.896133562	0.958274582	0.517846409	1.069187657	0.978235971	0.406461389
5859	196.0392927	3.404386732	0.735520467	0.778310577	1	1.01827305	0.933835019	0.365708894
5860	224.1278928	4.418803215	0.689838428	0.728482134	0.919304446	0.511078119	0.586602913	0.81563952
5862	283.2419091	4.699757069	0.642887142	0.666717162	0.911966819	0.657345927	0.607098601	0.827221924
5872	548.1719904	4.587436435	0.729451682	0.792342299	0.897703897	0.754207602	0.683311736	0.525359848
5878	221.0918694	1.461719689	0.892158752	0.903330918	1	1.042633901	0.933704809	0.469678786
5881	438.9806541	1.074740286	0.968571629	1.151475099	0.905119614	1.046250383	0.968310655	0.731284695
5884	548.2746807	6.037882695	0.75365417	0.977770954	0.511228578	0.716474376	0.913555788	0.53281858
5886	456.3318242	5.05386462	0.526300245	0.650703191	0.89194532	0.833410322	0.748081539	0.731284695
5894	221.9819814	1.537670811	0.773553419	0.607900116	0.897703897	0.726089026	0.846531441	0.821321316
5899	777.6943256	4.562073129	0.976722603	0.943048773	0.971323189	1.001931025	0.898931483	0.562423089
5902	327.0321442	3.619126115	0.723357238	0.853572187	0.897703897	1.073999204	0.948689906	0.320548444
5906	197.0053476	1.186530266	0.831594717	0.80004573	0.987324223	0.982281167	0.7709718	0.493535168
5943	86.07525984	1.720744499	0.906863696	0.977055768	0.610504424	1.064687877	0.986760579	0.390408584
5960	244.9980312	1.957893674	0.788932613	1.041389588	0.152847201	0.758512186	0.99604852	0.138039088
5979	260.1491696	2.023631335	0.767095972	0.588219631	0.323259175	0.931032934	0.737023454	0.209097208
6008	126.0238263	0.558606004	1.037502018	1.033721545	1	1.031242979	1.049554685	0.855802621
6012	192.1047524	3.295684627	0.497379346	0.997197581	0.102894256	0.597996597	0.693575044	0.833771895
6016	279.1339255	2.89837965	0.77675171	1.009903827	0.169881147	0.84824252	0.913235454	0.846541515
6019	255.1337573	2.904988593	0.803281066	0.775342883	0.857372142	1.139224979	1.016662516	0.383169149
6035	344.0585798	1.312334439	0.414359215	0.404102735	1	0.603543495	0.498692769	0.786854517
6052	233.1130361	1.463595602	0.863459496	0.967847908	0.392308742	0.905411485	0.950660324	0.667553341
6077	329.029132	1.214760239	0.620981581	1.142639864	0.102894256	0.899414063	0.909205289	0.960038054
6092	86.11747498	1.721406304	0.851084407	1.053544932	0.305606027	1.064085732	0.991854391	0.620671418
6108	305.0856273	2.630064983	0.513095277	0.795178312	0.624223714	0.996883237	0.905720705	0.995386306
6124	268.9604113	0.971767542	0.876953902	1.148130443	0.943074978	1.084100154	0.93626145	0.562423089
6125	182.067334	1.786013774	0.879730668	0.908679812	0.999113851	1.021395754	1.023204937	1
6132	75.0311602	1.89886516	0.799413308	0.930368689	0.911966819	0.963541514	0.891269287	0.742235841
6155	346.1244983	1.038422396	0.840695664	0.791707351	1	0.934968677	0.963487882	0.950219916
6163	188.0705516	3.051514953	0.990015527	0.977863755	1	1.121908169	0.993054596	0.028446125
6165	502.2927222	6.088281594	0.946749808	0.935411454	1	0.885087362	0.942062372	0.986283898
6166	251.1277059	5.376897083	0.902149489	0.896078053	1	1.052028177	0.951179144	0.106684018
6168	278.8932565	0.61862182	1.027720494	1.032363219	1	1.061275621	1.041158538	0.649343686
6169	350.892471	0.592968091	1.061636566	0.999100356	0.87090774	1.029017859	1.062852724	0.53281858
6171	282.904939	0.589731942	1.021784605	1.012450182	0.919304446	1.09771158	1.060455277	0.320548444
6174	330.6678354	6.532679123	1.007696613	0.787798029	0.796286519	0.657478989	0.885704824	0.476090555
6175	146.0599829	4.017268433	0.797414244	0.73830152	0.919304446	1.005697167	0.898858175	0.649343686
6184	478.327824	6.39942665	0.657635447	0.94676055	0.796286519	0.792023743	0.935882488	0.649343686
6185	141.0508173	0.556084781	1.094025062	1.062255379	1	1.069156095	1.005360762	0.831073782
6186	212.0075952	1.074993181	0.813895168	1.096532445	0.392308742	0.999274865	1.13198628	0.819601083
6191	584.5174728	3.160542135	0.803415133	0.745761902	0.911966819	0.759019329	0.860871916	0.987510521
6192	234.9610385	0.565400775	1.011668437	1.072835641	0.474530071	1.047960465	1.045536509	0.986283898
6193	276.1185781	0.728647115	0.912702327	1.075304924	0.136011351	0.968658824	0.982421926	0.819601083
6198	715.5629115	3.157246587	0.935519732	0.70126265	0.89194532	0.575964682	0.651285149	0.852733833
6203	404.8215749	0.640315015	1.06640822	1.041349576	0.897703897	0.967479113	0.986757913	0.831073782
6208	86.02559892	0.55399286	1.089118945	0.921881	0.48812516	1.11911811	0.89894008	0.365708894
6211	125.0377929	0.55538115	0.986631751	1.056527799	0.989522668	0.873191717	0.75294711	0.702012557
6213	225.0344012	0.666921149	0.977436353	1.050351249	0.644398897	1.080666068	1.041824608	0.613000742
6215	153.0405766	1.086198015	0.848597961	1.009691496	0.426262329	0.964676999	0.870267093	0.381397174
6219	347.1830364	6.025308528	0.926782204	0.879756974	0.992386904	1.143843114	1.062433989	0.479809498
6220	177.0069682	0.553667245	1.046417983	1.016512828	0.911966819	1.088558281	1.065937967	0.731284695
6221	283.0077508	3.610621287	0.728657976	0.948185609	0.796286519	0.955343248	0.847349562	0.649343686
6227	1017.686862	6.411990716	0.865894725	1.033742406	0.665155746	0.81877467	0.820573706	0.936653791
6233	1024.124824	0.781534342	0.892179215	0.860571246	1	0.852956696	1.011105803	0.50782181
6236	590.3215813	6.048391782	0.850455386	1.018804777	0.487463511	0.886667745	0.917376473	0.974277788
6245	265.1434799	6.00458315	0.894910339	0.906963887	1	1.023279915	0.975831366	0.620671418
6249	132.9981184	0.557831686	1.06030394	1.086993212	0.897703897	0.930636229	0.999974014	0.731284695
6259	243.0529558	3.052176072	0.951743088	0.961657633	1	1.146149668	1.039062607	0.342292343
6265	200.0405522	0.6272734	1.031618291	1.063653819	0.796286519	1.069809305	1.027977848	0.231464158
6278	237.2211101	6.801826713	1.108604714	0.95027122	0.736891948	1.040135506	0.872604071	0.315092153
6281	308.0211114	1.073286683	0.955617538	1.006084305	0.911966819	1.032930691	1.030370352	0.810041503
6285	217.1294658	0.93866385	0.974440921	0.933509144	0.911966819	0.930067078	0.902637322	0.718362744
6293	416.8013378	0.642423798	1.046395961	1.064738912	0.755392833	1.050704026	1.065601117	0.758604706
6296	131.0491011	3.970182363	0.479653614	0.794522508	0.48812516	0.812267175	0.963881053	0.525359848
6300	193.0627904	3.363587758	0.880309238	0.852818082	0.971323189	1.093867083	1.002332877	0.356757531
6301	375.0109611	0.970351812	0.685883434	0.952420888	0.48812516	0.915292446	0.89012396	0.881065274
6308	231.0611763	1.024496697	1.116283896	1.129130652	0.999113851	0.785726176	0.765921157	0.945900528
6313	1007.123262	0.759632686	0.872149484	0.918121349	0.964163312	1.094790152	0.986279072	0.718362744
6314	281.6511996	6.698715795	0.809251704	0.979560155	0.561271411	0.771437808	0.727299964	0.817994579
6316	349.2737059	6.639783189	0.930598928	0.957173472	0.905119614	0.91286109	0.896474007	0.800713024
6317	190.0623716	4.790965022	0.680572447	0.688779687	1	0.970815441	0.925351448	0.585988844
6319	360.8398002	0.641019931	1.079024673	0.926894167	0.897703897	0.935830745	1.011870439	0.986283898
6320	224.1256854	3.795204768	1.12645346	1.01066259	0.911966819	1.058553994	1.112325641	0.955009774
6323	427.1598402	4.787065664	0.896645314	0.942693305	0.911966819	1.065980728	0.941436628	0.163858504
6331	215.5860198	5.378435338	0.705462666	0.774923567	0.992386904	1.030476618	0.961716521	0.562423089
6333	527.2764324	6.115529159	0.996849108	0.875878502	0.919304446	0.771127737	0.735842884	0.949263819
6349	209.0806991	4.505531875	0.779367309	0.681800285	0.911966819	0.875057413	0.807774113	0.390408584
6352	262.1284418	1.213224067	0.936007903	0.939378003	1	0.98707755	1.07840625	0.143140562
6356	336.2601995	5.30095306	0.774728737	0.730611527	0.952826123	0.667057045	0.682920926	0.974277788
6359	869.0443577	4.34899637	0.891370822	0.957569089	1	0.9670756	0.837808504	0.555776651
6366	172.0755539	4.391316937	0.864470274	0.677051313	0.811647659	0.750362177	0.742479583	0.81563952
6374	229.1003667	4.666241836	1.060109787	1.055004237	1	1.043744057	1.002227479	0.731284695
6379	464.3134782	6.668867149	0.545982121	0.550295166	1	0.638573619	0.471901897	0.292570727
6381	154.0609448	2.699220058	0.607090919	0.830887697	0.796286519	1.067283216	0.706492264	0.220266267
6389	237.148362	6.189663943	0.889528919	0.943173635	0.943074978	0.932851453	0.785045311	0.527312014
6403	188.1280442	6.759229183	1.334458612	1.111916288	0.487463511	1.109207158	1.065442678	0.731284695
6404	273.1484058	4.685636395	0.596092099	0.243292025	0.39157962	0.907269767	0.60917591	0.226648273
6408	413.1415176	2.957502265	0.968261603	0.920786436	1	0.979722677	0.982964268	0.974277788
6440	124.1120675	3.499898449	0.898868858	1.001116175	0.961621305	0.723838599	1.293058883	0.050923305
6442	531.2197675	5.287740443	0.74179221	0.767136979	0.964163312	0.361102492	0.339995827	0.884598508
6444	143.1179701	0.925253284	0.885430809	0.866923612	1	1.013921375	0.93864922	0.995386306
6453	615.0351368	1.081462319	1.020409149	1.064717456	0.897703897	1.045030781	1.04873714	1
6459	248.0918198	3.369162996	0.653071235	0.790565702	0.911966819	1.111541687	0.790102317	0.237535544
6461	230.1863614	2.917693559	0.729517434	0.806113216	0.911966819	1.00870627	0.873083787	0.213716585
6466	232.9586632	0.671819485	0.813040325	0.948777818	0.911966819	0.953858697	1.032582925	0.718362744
6469	248.0951134	2.878718543	0.67351097	0.808268432	0.897703897	0.894863445	0.760553342	0.802092126
6472	267.9812558	3.611215078	0.933183359	0.949663376	1	1.081745049	0.820405019	0.231464158
6491	309.9869252	0.971201427	0.849852556	1.041919222	1	1.097984894	0.931368723	0.441212623
6501	231.1379761	5.05637596	0.842172629	1.046878587	0.169881147	0.95236075	0.945152086	0.995386306
6508	255.0288644	1.193484661	0.861444189	0.97524838	0.911966819	0.872840581	0.745565535	0.810041503
6513	247.1075693	3.370488235	0.89577175	0.780380195	0.732699682	1.051498225	1.001318579	0.731284695
6514	360.2743964	4.834273798	0.720268186	0.928916312	0.803819528	0.901327342	0.682646993	0.473316708
6515	223.0204048	1.423233655	0.935869384	0.878493252	0.933489537	1.095450065	0.816127211	0.238549854
6517	405.1106551	5.378088464	0.772122154	0.750327562	1	1.102906046	0.832947837	0.160762465
6518	295.1174943	5.588069156	0.333358457	0.415019386	0.918271359	0.706578146	0.805061365	0.731284695
6532	357.0420341	1.059757083	1.025076954	1.00886451	0.992386904	1.0146003	0.681528983	0.274673843
6533	206.0447627	2.976391893	0.896722161	0.718282929	0.517846409	1.013908399	0.837919113	0.283457852
6534	393.0214285	0.964487187	0.804938233	0.693435356	0.952826123	0.962572936	0.92625167	1
6539	181.0354778	1.172866003	0.950187018	1.073330696	0.911966819	0.993986271	0.866694983	0.562423089
6548	470.2876883	5.894999582	0.730993317	0.816455936	0.919304446	0.824406978	0.765124425	0.649343686
6559	887.7520652	4.317908837	0.619156537	0.815426222	0.897703897	0.446225055	0.678138669	0.569888658
6574	307.0831789	1.240389431	0.620879584	0.763642635	0.803819528	0.773885252	1.002119708	0.469678786
6579	335.9772829	1.059502615	0.908871692	0.555977589	0.619210041	1.022709717	0.779826845	0.394175718
6595	458.8555556	0.571255101	1.031656124	1.012376666	0.952826123	1.064400058	1.054174548	0.941802062
6599	412.30582	5.720935386	0.874689178	0.841213114	1	0.803826695	0.764812788	0.81563952
6605	220.1001813	3.234197683	1.028715569	0.923068231	1	0.947818961	0.925635514	0.974277788
6606	258.108892	1.030026063	0.753551494	0.62986437	0.911966819	1.068510787	0.890054528	0.569888658
6607	538.3501929	5.085964163	0.883175219	0.938550429	1	0.750471017	0.722295958	0.800713024
6608	163.0864931	2.693007583	0.718300097	0.686010485	1	1.160109294	1.026988173	0.690459793
6617	469.8453424	4.500153279	0.635531136	0.649406813	1	0.92917746	0.674867043	0.238549854
6622	471.7376466	3.55906552	0.760673534	0.806551278	1	0.854287064	0.94494925	0.802092126
6636	273.0327043	4.645496149	0.931999377	0.895974066	0.911966819	1.074406012	0.911939527	0.238549854
6643	364.0841291	5.379264093	0.659001724	0.780653993	0.87090774	1.11239008	0.853057786	0.238549854
6647	283.1035473	2.63147705	0.922003643	0.915674755	1	1.05420235	1.041878983	0.819601083
6650	388.3056365	5.307223619	0.815837994	0.829703014	0.964163312	0.801624811	0.656997343	0.513681446
6657	208.1730393	3.350945099	0.92003511	1.012822859	0.919304446	0.928428105	1.024917649	0.884598508
6662	370.0373945	1.034218692	0.749606935	0.812030639	0.911966819	0.969360108	0.631931859	0.101525633
6663	220.0425662	4.510058351	0.879094677	0.900357126	0.911966819	0.987750654	1.053507282	0.837215602
6675	215.0819782	3.22961166	0.851354968	0.858192869	1	0.797461948	0.69915532	0.896717342
6676	597.327834	4.770488415	0.882546218	0.895578634	0.89194532	0.698550393	0.702408205	0.649343686
6681	334.1549069	3.961402967	0.752185645	0.766468856	1	1.128870272	0.765013924	0.106684018
6691	271.0009138	1.197852332	0.875045637	0.99347478	1	0.746052129	0.862845934	0.53281858
6695	468.2718729	4.866355247	0.870508194	0.780270086	0.89194532	0.902542526	0.735164416	0.315092153
6700	229.9745281	1.198336074	0.86657726	1.119301305	0.911966819	0.949754138	0.855493642	0.679541845
6702	366.2404606	5.44703445	0.863033219	0.874194144	1	0.806395386	0.717883165	0.476090555
6725	409.1491266	4.789000613	0.774647473	0.866984857	0.714393818	0.934113477	0.947287122	0.941802062
6726	299.0872512	1.135123078	0.361412441	0.457128575	0.796286519	0.868294629	0.859024955	0.995624852
6738	403.3206595	4.535705403	0.892940743	0.873746351	1	1.004762853	0.972111462	0.896717342
6743	237.0868177	1.636271041	0.832162139	0.765506392	0.911966819	0.876167177	0.807861626	0.960038054
6768	114.1276939	4.463589256	0.711768879	0.703529338	1	0.827021683	0.762729748	0.831073782
6793	385.3095501	4.533421458	0.610932668	0.759376659	0.897703897	0.605591103	0.690788748	0.688009104
6832	469.8453932	4.740966648	0.837792543	0.777536412	1	0.874711361	0.773010677	0.613371237
6850	260.9723678	1.198584757	0.682804767	1.145093747	0.635324799	0.987427643	0.855989624	0.800713024
6859	351.1032811	1.095753592	0.544339092	0.642724302	0.790740534	0.747742362	1.071897925	0.052334713
6916	255.097375	2.634418693	0.170566848	0.377490111	0.561271411	0.668458831	1.077474947	0.573318893
6939	203.1389026	2.091098785	0.262151803	0.262971417	0.915455042	0.426815277	0.340261265	0.821321316
6949	222.0951896	2.027993664	0.609679352	0.995986341	0.382919039	0.972150765	0.611995248	0.160179628
6951	367.150064	2.980498833	0.930801351	0.648192401	0.612077076	0.589722259	0.303553547	0.149806241
6975	380.003066	0.704042919	0.98726446	1.024611229	0.835816904	1.07435417	1.039746138	0.731284695
6976	280.091981	0.657519183	0.77136106	0.772844415	1	0.795592912	0.739794015	0.416390493
6978	121.0719068	0.704928455	0.80049254	0.695809067	0.911966819	0.7761643	0.734014829	0.785238258
6979	296.0659264	0.656395455	0.796329298	0.768325553	0.911966819	0.777426817	0.751876123	0.896717342
6980	164.9299653	0.62376851	0.98099075	1.033088835	0.14415373	1.067382466	1.070732209	0.995386306
6981	424.8967029	0.60117738	0.967870456	0.967672609	1	1.005406841	0.7902273	0.305548645
6983	248.8705147	0.64360938	1.079513607	1.104923962	0.897703897	1.016333392	1.074669772	0.231464158
6988	362.8860374	0.5710901	1.004941622	1.010305382	1	1.083747023	1.061869966	0.585988844
6990	258.110116	0.698519555	0.753593325	0.765437482	1	0.716392897	0.58235909	0.249542679
6991	178.0586314	0.662723214	1.044045505	1.074358016	0.747885594	1.059481184	0.988840488	0.356757531
6992	294.8670133	0.62137429	1.042314664	1.071502284	0.803819528	1.040416431	1.046164146	0.986283898
6993	385.9020554	0.570717592	1.010211402	1.005616651	1	1.089911553	1.023945011	0.292570727
6996	207.0141787	0.661391551	1.03082461	1.158601148	0.100625818	1.018274382	1.059444712	0.562423089
6997	180.9038522	0.628991091	1.022782414	1.044406084	0.857372142	1.047784059	1.071762081	0.628557999
6999	193.1539987	0.693909179	0.744113335	0.701784085	0.911966819	0.861563763	0.886688804	0.909006661
7000	368.8716589	0.619873266	1.069600676	1.096043476	0.919304446	1.06318304	1.095216133	0.585988844
7001	378.9003937	0.605385018	1.107800024	1.126452704	1	1.042396136	1.072205835	0.428653846
7005	418.7983733	0.643569142	1.051127681	1.067209533	0.911966819	1.04554394	1.066560863	0.596912629
7006	122.9244393	0.627069148	1.063900308	1.115620765	0.624223714	1.020966538	1.062595178	0.679541845
7007	334.9148249	0.594509124	0.929151144	0.956557525	0.964163312	0.963125763	0.986338485	0.909006661
7008	238.8416265	0.647289474	1.049906227	1.106593555	0.285008486	1.018471997	1.058713712	0.469678786
7011	213.1459906	0.624582647	0.981213831	1.031643962	0.919304446	1.087964615	1.061512616	0.786854517
7012	310.9127572	0.605871157	1.076023765	1.121611768	0.911966819	1.058255965	1.002298987	1
7013	271.0399161	0.666389683	0.97510331	1.028557343	0.911966819	1.07184425	1.034546797	0.810041503
7014	300.9154731	0.591897464	0.929376718	0.747447978	0.897703897	0.852440031	0.993057491	0.580392899
7015	280.8902976	0.61845346	0.791367607	0.758472394	1	1.051800863	1.063828381	0.690459793
7021	426.8301425	0.631480248	1.077275128	1.085639576	0.971323189	1.057587964	1.063811987	0.983716904
7025	369.9245228	0.569784141	1.031571816	1.051207994	0.911966819	1.029648687	1.023547375	0.986283898
7027	210.9056794	0.618591675	0.970601169	1.013663005	1	1.093075785	1.054104062	0.569888658
7028	346.9084956	0.571027467	1.073690468	1.010622919	0.89194532	1.039553005	1.062172508	0.827221924
7031	250.8678588	0.643522002	1.074407568	1.073537804	0.803819528	1.025822064	1.024644662	0.649343686
7033	474.8331947	0.570338282	0.984558798	0.986659924	0.992386904	1.080421006	1.019911393	0.517442466
7034	258.8994291	0.606782013	1.119902626	1.125352555	0.971323189	1.022493409	1.070973261	0.555776651
7035	171.0054507	0.560342796	0.979018594	0.982470113	1	1.06531532	0.958297489	0.315092153
7039	189.1597053	0.638166753	0.901869902	0.924565619	0.911966819	1.123968	1.113100943	1
7043	239.1616311	0.626566628	1.010967069	1.009692929	1	1.089277471	1.110195461	0.827221924
7046	337.0634924	0.971548875	0.696450607	0.644735401	1	0.708508887	0.862913799	0.731284695
7058	997.6255614	6.118767077	0.877664788	0.689512129	0.837968652	0.725714042	0.649317852	0.84691317
7059	171.5528282	2.799517301	0.885780714	0.865433077	0.911966819	1.010159441	0.861761603	0.129338722
7077	480.8481541	0.59317028	0.885036095	0.939694302	0.964107787	0.900457254	0.820168065	0.837215602
7112	179.1041924	0.624367731	1.034706455	0.831431982	0.747885594	0.946590361	0.905802293	0.936653791
7120	231.06514	0.5887157	0.9368915	0.90231058	1	1.029169145	0.928961456	0.516444164
7145	289.1564814	6.591812009	0.931753873	0.756254807	0.65418537	0.892224671	0.656459034	0.390408584
7177	280.1566475	3.451347297	0.835664003	0.605722474	0.217783497	1.158055858	0.885480603	0.138039088
7198	133.0285295	0.549348885	0.849601266	0.994060114	0.911966819	0.804453323	0.860784145	0.898191738
7209	207.0991416	0.629448633	1.099153129	1.032325238	0.911966819	0.992685095	1.020366616	0.846541515
7212	232.5209493	1.075479025	0.980480457	1.057990956	0.911966819	1.012815937	1.000628125	0.659957362
7235	209.0556285	0.902877178	0.639411321	0.822317924	0.811647659	0.956778571	0.847217065	0.758604706
7243	408.1834544	6.049054717	0.761062254	0.467107126	0.811647659	0.76869478	0.855430922	0.866866831
7257	259.0924139	1.195918929	0.732016362	0.707015212	1	0.753148869	0.676069689	0.493535168
7290	181.0605758	3.14469394	0.498559613	0.552324058	1	0.858188159	0.606160376	0.238549854
7299	540.3650901	6.526775409	0.92697336	0.87671452	0.915728343	0.963635758	0.907188511	0.817994579
7309	313.237273	6.051371651	0.816152869	0.776279768	0.952826123	0.894564126	0.900941281	0.95560362
7314	334.1395671	3.314854919	1.067556102	0.804601993	0.443949472	0.900619509	0.983040555	0.718362744
7321	543.0391551	0.968882818	0.825450868	0.757091423	0.943074978	1.146783567	0.997793823	0.569888658
7342	177.5340001	1.080841801	0.910825079	0.769767718	0.911966819	0.862979493	0.81845619	0.819601083
7370	266.6391678	5.950009063	0.640044644	0.602569558	1	1.015705554	0.783567933	0.53281858
7397	166.0263815	6.292331874	0.812654106	0.960026473	0.89194532	0.878585578	0.821059376	0.718362744
7411	195.0627565	0.630591139	1.098019767	0.991742821	0.736891948	1.144618512	0.984159103	0.238549854
7435	264.2684743	5.732326346	0.592781999	0.577533668	1	0.731959016	0.740581349	1
7444	616.176407	5.126769631	0.531217771	0.835894561	1	0.390734326	0.643254366	0.237535544
7460	438.2976895	5.704333823	0.85642981	0.894871579	0.95276682	0.777093037	0.814689631	0.950219916
7503	395.2205528	6.277355632	0.838255076	1.001940491	0.803819528	0.908604488	0.725758711	0.441212623
7504	238.1072643	3.807848088	0.796814218	0.633623416	0.605798206	1.235983219	0.802273121	0.027052963
7508	324.5879539	5.94927269	0.94138619	0.854597417	1	0.842601299	0.694565684	0.613371237
7526	610.3583235	4.912055833	1.032452921	0.647399388	0.102894256	0.954658614	0.812056128	0.231464158
7541	465.3572798	6.185692354	0.739381553	0.818321617	0.911966819	0.936671224	0.764263181	0.469678786
7574	258.1086379	1.441377466	0.840662554	0.856457008	1	0.971262974	0.915743595	0.863528871
7588	174.0549355	3.228345093	0.498208347	0.598037503	0.911966819	0.806006315	0.799460006	0.974277788
7602	193.067931	1.142075708	0.740034626	0.787136299	0.999113851	0.948285774	0.589348067	0.149806241
7638	183.0420789	1.212751979	0.636778984	1.107252538	0.186128147	0.749407295	0.79073607	0.941802062
7642	361.2699315	6.306365232	1.062337821	1.011388033	1	0.682800689	1.032423149	0.283457852
7644	417.3362415	4.704185303	0.718447904	0.881023208	0.65418537	0.823664365	0.818238492	0.881065274
7653	426.3215633	5.975813169	0.70664614	0.720234738	1	0.642335949	0.669693656	0.974277788
7662	329.1130372	4.738964527	0.855943468	0.913734689	0.915455042	1.007104625	0.949849707	0.817994579
7758	303.0740199	3.376522487	0.81307663	0.745027167	0.933489537	1.041615518	0.952073361	0.652999563
7784	455.3340939	3.971801811	0.699729359	0.68111428	0.915728343	0.818307377	0.737086825	0.855802621
7809	191.0217682	1.625760744	0.862795547	0.694831121	0.796286519	0.825025748	0.68286974	0.731284695
7845	247.2419865	7.136588112	1.122253605	0.918115292	0.796286519	0.945302558	0.902737031	0.926387864
7855	297.1461381	4.67610781	0.723098468	0.814192916	0.861117012	0.609278212	0.567925486	0.800713024
7875	346.2409625	5.12342926	0.62963733	0.514716984	0.911966819	0.713635357	0.550435366	0.555776651
7881	698.3889281	5.081294281	0.358964152	0.878196877	0.286358944	0.915919085	0.843938747	0.881065274
7967	282.4043397	7.135837178	1.169784691	1.019355433	0.89651164	0.951005459	0.881169717	0.813685286
8044	352.2456414	4.327700753	0.878101343	0.998697537	1	0.779723067	0.753155829	0.831073782
8141	171.9916296	0.557799759	0.963377176	0.946403545	0.911966819	1.07267129	1.004055695	0.819601083
8173	404.8390571	0.620686431	0.882409308	1.006905419	0.911966819	0.775007941	0.967146652	0.613000742
8175	345.6041451	5.56150836	0.669825384	0.678631013	1	0.531747056	0.542844921	0.955009774
8194	261.5223257	3.078880478	0.493753028	0.724967944	0.577082044	1.022284619	0.951361033	0.81563952
8221	323.2416414	5.001524435	0.70877862	0.612654775	1	0.697111367	0.566337327	0.758604706
8224	230.0334745	1.539619106	0.805390336	0.794641216	1	0.584240301	0.809583031	0.422099702
8231	221.0918239	3.055758778	0.956685186	0.962680297	1	1.103242369	0.938838154	0.231464158
8240	484.4358022	6.228474365	0.947306809	0.649617392	0.58014504	0.504243255	0.70536251	0.613371237
8242	503.8865966	5.297318892	0.748361269	0.731034819	1	0.562589891	0.654104905	0.884598508
8247	321.5848875	5.321264746	0.653829992	0.514047285	0.905119614	0.620289184	0.615699661	0.974277788
8254	323.4924103	5.000824647	0.652459689	0.601212825	1	0.690766652	0.557701977	0.652999563
8307	723.5874681	5.694042041	0.752343112	0.650734923	0.911966819	0.416914209	0.424537075	0.652999563
8310	175.0863882	2.799391501	0.725847299	0.720021593	1	0.996712167	0.668720516	0.257940695
8403	299.532815	3.330084692	0.733891704	0.617949986	0.964107787	0.682333276	0.704500236	1
8782	280.1391471	1.032947742	0.850033057	0.723295183	0.905119614	0.858671647	0.648285724	0.343561484
8796	242.5618589	0.854753046	0.646118793	0.714725384	0.911966819	0.748261869	0.834168817	0.861700465
8805	469.3886962	7.258573321	0.727765631	0.915664287	0.755392833	0.672208792	0.757712404	0.802092126
8842	242.9824073	1.18794405	0.654894413	1.112063749	0.328412458	0.761501493	0.90140985	0.831073782
9136	330.6752509	6.931509314	1.048105089	0.921274835	0.961621305	0.968087552	0.925024362	0.831073782
9137	645.1257658	0.705745682	0.983719147	0.901883122	0.897703897	1.027051306	0.869002473	0.926387864
9233	369.5991849	5.310070028	0.643797539	0.744333381	0.95276682	0.653663763	0.58299334	0.731284695
9340	454.1635737	4.594029051	0.657716229	0.662952056	1	0.807825277	0.694373135	0.649343686
9490	297.2899425	7.09425922	1.164628027	1.155432098	0.999113851	0.921718906	0.829415672	1
9557	204.1051655	3.789249322	1.013247297	0.88798758	0.915728343	0.985853923	1.04882727	0.813685286
9779	397.0000053	0.668533999	1.047086639	1.130950639	0.48812516	0.993019715	1.073416089	0.238549854
10428	119.0160374	0.788552407	0.832166232	0.82489329	0.911966819	0.899929191	0.73749603	0.564470409
10437	230.1749658	6.615540704	1.285400234	1.081944157	0.169881147	1.167975781	1.049868804	0.555776651
10439	325.2485005	4.38225009	1.21079147	1.146350705	0.911966819	1.175073691	1.21854794	0.786854517
10457	245.226307	6.903854267	1.11842803	1.157662433	0.964163312	1.055552504	1.047770077	1
10463	216.1593555	6.657882063	1.381312832	0.917564605	0.136011351	0.949615474	1.047828503	0.827221924
10497	339.2642139	4.581048265	1.172758935	1.163640644	1	1.170400904	1.199984472	0.846541515
10504	341.243531	3.877244835	1.219999381	1.161163214	0.911966819	1.143270705	1.228057965	0.473316708
10506	311.2325402	4.192796724	1.113916636	1.089421687	0.943074978	1.100928415	1.201777976	0.649343686
10507	357.2385004	4.213225044	1.036239332	1.127125451	0.708786446	1.100279023	1.235467049	0.550149822
10530	361.2458584	4.583930073	1.19258354	1.211724068	0.961621305	1.184756956	1.160792119	1
10550	583.7565813	4.941653415	0.889132827	0.830560095	1	0.821969559	0.46119405	0.185756072
10582	138.1277479	3.792267802	1.31104853	0.791345659	0.277608354	0.916764354	1.035680253	0.802092126
10586	369.2750701	4.241569007	1.171844621	1.086906106	0.911966819	1.033410485	1.10096713	0.742235841
10594	395.3268133	5.385971111	1.130789087	1.063189445	0.989522668	1.13633383	0.893081918	0.473316708
10676	407.2513268	4.594317308	1.054054636	0.97792236	1	1.077254926	1.087164681	0.896717342
10820	347.230211	4.381325676	1.143741207	1.141056532	0.989522668	1.181410984	1.226707292	0.896717342
10860	303.1733551	3.624136273	0.911698034	0.801670554	0.961621305	1.178831453	0.973150189	0.562423089
10874	375.2618882	4.78910941	1.120968573	0.909828245	0.918271359	1.192946627	1.175507776	0.950219916
10963	409.342521	5.59650729	1.21988143	1.044689418	0.943074978	0.775963834	0.518311839	0.476090555
11080	264.1931997	5.270816171	1.247773299	0.978322766	0.443949472	1.064952529	0.974546556	0.776248286
11566	379.2207301	4.217056303	0.906470304	1.123901407	0.860148565	0.966353313	1.131668823	0.731284695
12277	275.1424072	3.182707307	1.068527182	1.011718566	0.911966819	1.02810067	1.080541446	1
15362	379.0799037	4.789822126	0.546790476	0.662138047	0.911966819	0.71676623	0.519608402	0.596912629
