# Supplementary material for: Multi-omic analyses of triptan-treated migraine attacks gives insight into molecular mechanisms
Source: Sci Rep. 2023 Jul 31;13:12395. doi: 10.1038/s41598-023-38904-1 (PMC10390468; doi:10.1038/s41598-023-38904-1)
Supplement: Supplementary file 2 — Supplementary Table S2. [file 41598_2023_38904_MOESM2_ESM.xlsx]

## Sheet: Selected metabolites
Supplementary table 2. Annotation of differential and predictive metabolites.
Annotation	Suggested class	parent mass (m/z)	retention time (min)	adduct	ppm error	Analysis	Annotation level	GNPS match	CSI:FingerID	CANOPUS	substructure	Molecular network	Manual annotation	Metabolite ID GNPS	cosine score	CSI:FingerID similarity	CANOPUS probability	Network notes	Mass2motif	Manual annotation note
O-acetylcarnitine	acylcarnitines	204.123	1.02928	M+H	1.25	correlated with glutamine	2	1	1	1	1	1	1	11	0.98	99.4	53.9	Neighbouring other acylcarntines in GNPS Network	Contains gnps_motif_45.m2m (Acylcarnitine typical fragment 85.03)	Acylcarnitine typical fragments: 85.03; 60.08
Palmitoylcarnitine	acyl carnitines	400.342	6.09255	M+H	0.69	correlated with sumatriptan	2	1	1	1	1	1	1	61	0.96	100.0	67.7	Neighbouring other acylcarntines in GNPS Network	Contains gnps_motif_45.m2m (Acylcarnitine typical fragment 85.03)	Acylcarnitine typical fragments: 85.03; 60.08
LysoPC16:0	glycerophosphocholines	496.34	6.40448	M+H	0.87	correlated with cortisol	2	1	1	1	1	1	1	2776	0.96	100.0	99.9	Neighbouring other glycerophosphocholines in GNPS Network	Contains gnps_motif_3.m2m (Nitrogen containing substructure)	Glycerophosphocholine typical fragment: 184.07
Cortisol	gluco/mineralcorticoids, progestogins and derivatives	363.217	4.31183	M+H	1.49	differentially exressed	2	1	1	1	1	0	0	3826	0.89	100.0	99.3		Contains gnps_motif_50.m2m (Steroid core)
Acetylcarnitine	acylcarnitines	204.2	1.03123	M+H	2.15	correlated with glutamine	2	0	0	0	1	1	1	516				Neighbouring other acylcarntines in GNPS Network	Contains gnps_motif_45.m2m (Acylcarnitine typical fragment 85.03)	Acylcarnitine typical fragments: 85.03; 60.08
LysoPC20:4	glycerophosphocholines	544.34	6.09995	M+H	0.46	correlated with cortisol	2	0	1	1	1	1	1	3692		91.6	98.6	Neighbouring other glycerophosphocholines in GNPS Network	Contains gnps_motif_3.m2m (Nitrogen containing substructure)	Glycerophosphocholine typical fragment: 184.07
LysoPC22:6	glycerophosphocholines	568.34	6.0485	M+H	0.97	correlated with cortisol	2	0	1	1	1	1	1	3724		80.4	100.0	Neighbouring other glycerophosphocholines in GNPS Network	Contains gnps_motif_3.m2m (Nitrogen containing substructure)	Glycerophosphocholine typical fragment: 184.07
Glutamine	amino acids	169.058	0.682609	M+Na	1.27	differentially exressed	2	0	1	1	1	0	0	3760		90.5	95.3		Contains gnps_motif_3.m2m (Nitrogen containing substructure)
Hydroxybutyrylcarnitine	acylcarnitines	248.149	1.4138	M+H	2.29	correlated with glutamine	2	0	1	1	1	0	1	5652		98.9	62.9		Contains gnps_motif_3.m2m (Nitrogen containing substructure)	Acylcarnitine typical fragments: 85.03; 60.08
Sumatriptan	tryptamines and derivatives	296.144	3.06532	M+H	0.80	differentially exressed	2	0	1	1	1	0	0	5806		100.0	94.8		Contains gnps_motif_3.m2m (Nitrogen containing substructure)
Diphenylalanine	peptides	313.155	3.63266	M+H	2.68	correlated with sumatriptan	2	0	1	1	0	1	0	5843		100.0	100.0	In same network as other dipeptides (cyclo-Val-Pro and Phe-Pro) in GNPS network
gamma-Glutamyl-2-aminobutyric acid	peptides	233.113	1.4636	M+H	1.62	correlated with glutamine	2	0	1	1	1	0	0	6052		93.3	83.0		Contains gnps_motif_14.m2m (Aliphatic amine)
gamma-glu-gln	peptides	276.119	0.728647	M+H	1.63	correlated with glutamine	2	0	1	1	1	0	0	6193		98.0	93.2		Contains urine_mass2motif_37.m2m (C5H7NO3 loss - likely Pyroglutamic acid)
